# Supplementary material for: Olfactory tubercle mediates adaptive social behavior by controlling threat assessment and the expression of social threat memories during recall in male mice
Source: Nat Commun. 2026 May 19;17:6597. doi: 10.1038/s41467-026-73268-w (PMC13381864; doi:10.1038/s41467-026-73268-w)
Supplement: Supplementary file 4 — Source Data [file 41467_2026_73268_MOESM4_ESM.xlsx]

## Sheet: Fig1d
Hab	1st exposure	Recall
251.32	370	242.8
283.68	343.6	97.4
304.4	231.08	66.84
155.88	226.96	149.08
193.52	307.32	280.76
221.36	250.84	95.8
307.24	407.44	38.48
325.32	370.2	101.4
299.24	337.52	38.68
323.96	328.4	181.6
74.92	330.24	82.76
128.12	255.44	150.32

## Sheet: Fig1e
Hab	1st exposure	Recall
0	0	61.3
0	0	87.4752
0	0	116.785
0	0	157.937
0	0	185.283
0	0	90.2892
0	0	149.847
0	0	139.875
0	0	79.3728
0	0	54.0396
0	0	146.928

## Sheet: Fig1f
Hab	1st exposure	Recall
18.5425	13.6093	13.8724
19.2557	12.2532	20.2383
18.5962	14.0697	32.6118
10.303	19.0176	36.395
17.9444	21.4677	35.1904
20.5045	16.1742	26.7767
17.8153	12.1925	13.0381
17.825	15.3919	31.3007
15.9168	14.7421	17.3684
14.4298	11.6933	39.3292
16.1654	14.5462	33.3071
17.2229	15.2799	36.42

## Sheet: Fig1h
Hab	1st exposure	Recall
211.451	293.773	300.685
220.576	360.057	388.16
258.264	341.044	378.28
314.234	348.53	355.145
210.73	378.356	391.219
248.123	315.192	319.192

## Sheet: Fig1i
Hab	1st exposure	Recall
0	0	23.567
0	0	0
0	0	46.732
0	0	0
0	0	0

## Sheet: Fig1j
Hab	1st exposure	Recall
19.2321	22.1712	20.2816
20.0157	18.2548	13.1946
16.1761	16.4179	20.0042
16.5846	17.6457	23.8226
22.3298	19.2983	18.3928
20.7856	20.5012	17.0238

## Sheet: Fig2b
Hab	1st exposure to CD1	Recall	Recall 24h	Recall48
251.32	370	242.8	87.36	92.12
283.68	343.6	97.4	12	115.68
304.4	271.08	66.84	122.08	143.32
155.88	246.96	149.08	208.84	182.44
193.52	307.32	280.76	123.6	109.6
221.36	250.84	95.8	220.32	149
307.24	437.44	38.48	134.24	133.44
325.32	370.2	101.4	172.23	168.84
299.24	337.52	38.68
323.96	328.4	181.6
74.92	330.24	82.76
128.12	255.44	150.32

## Sheet: Fig2c
Hab	1st exposure to CD1	Recall	Recall 24h	Recall48
0	0	61.3	95.0023	90.64
0	0	87.4752	76.0243	26.8
0	0	116.785	84.5519	56.84
0	0	157.937	136.458	54.44
0	0	185.283	108.475	65.36
0	0	90.2892	84.6385	65.88
0	0	149.847	124.928	121.2
0	0	139.875	90.9041	88.68
0	0	79.3728
0	0	54.0396
0	0	146.928

## Sheet: Fig2e
Habituation	1st exposure to CD1	Recall	Extinction 24h after	Extinction 48h after	Extinction 72h after
210.73	378.356	90.651	331.219	340.919	410.784
269.552	341.348	127.318	219.996	286.46	152.014
174.115	275.136	95.3886	202.796	403.461	273.336
264.353	316.372	157.745	314.854	451.438	283.895
243.862	327.06	86.992	299.104	226.854	240.234
256.59	386.82	114.974	411.863	344.543	399.125

## Sheet: Fig2f
Habituation	1st exposure to CD1	Recall	Extinction 24h after	Extinction 48h after	Extinction 72h after
0	0	110.475	18	2	12
0	0	157.937	13	5	0
0	0	185.283	35	0	30
0	0	90.2892	0	25	8
0	0	139.875	42	2	26
0	0	79.3728	0	37	0

[truncated: 63 more sheets: Fig3c, Fig3d, Fig4b, Fig4c, Fig4d, Fig4e, Fig4f, Fig4g, Fig4i, Fig4j, Fig4k, Fig4l, Fig4m, Fig4n, Fig5e, Fig5f, Fig5h, Fig6b, Fig6c, Fig6e …]
